# Supplementary material for: Macropinocytosis confers resistance to therapies targeting cancer anabolism
Source: Nat Commun. 2020 Feb 28;11:1121. doi: 10.1038/s41467-020-14928-3 (PMC7048872; doi:10.1038/s41467-020-14928-3)
Supplement: Supplementary file 4 — Source Data [file 41467_2020_14928_MOESM4_ESM.xlsx]

## Sheet: Figure 1
		Figure 1a																																Figure 1b				Figure 1c										Figure 1e
		MCF10A			hTERT-HME1			MDA-MB-231			MCF-7			T-47D			HS5789T			BT-549			HCC1569			MDA-MB-468			4T1					4T1 TUMORS				1% AA (96 h)										Complete Media
		Complete Media		1% AA/glucose	Complete Media		1% AA/glucose	Complete Media		1% AA/glucose	Complete Media		1% AA/glucose	Complete Media		1% AA/glucose	Complete Media		1% AA/glucose	Complete Media		1% AA/glucose	Complete Media		1% AA/glucose	Complete Media		1% AA/glucose	Complete Media		1% AA/glucose							MCF-7			T-47D			HCC1569				MCF-7
		Control	EIPA	Control	Control	EIPA	Control	Control	EIPA	Control	Control	EIPA	Control	Control	EIPA	Control	Control	EIPA	Control	Control	EIPA	Control	Control	EIPA	Control	Control	EIPA	Control	Control	EIPA	Control			DMSO (5 %)	EIPA (10mg/kg)			Control	5% BSA	nec cells	Control	5% BSA	nec cells	Control	5% BSA	nec cells		Control	EIPA
		3.03	0.1	5.526	1.4	0.1	1.7	4.073	1.3	5.5	0.1	1	5.3	1.3	0.2	4.9	2	0.9	1.2	1.3	2.1	4.2	1.424	2.1	0.6	0.013	0.2	3.5	0.1	2.9	0.1			7.5	0.1		N1 (biological replicate 1)	1.7	2	4.4	0.4	1	2.8	0.2	0.3	0.1		3.2	1.2
		1.479	0	9.195	1.4	0.1	2.4	3.6	0.3	3.7	0.2	0.6	1.7	0	0.5	3.7	2.7	1.1	1.2	0.9	0.7	4.2	0.51	0	1.4	0.045	0.9	2.2	0.5	0.6	5.6			6.3	0.032		N2 (biological replicate 2)	1.4	1.1	3.8	0.1	0.6	3.2	0.1	0.2	0.2		1.6	0.7
		0.158	0	0.117	2.5	0	3.9	3.708	1.1	5.9	5.4	1.1	4.7	1.3	1.1	2.9	3	0.3	2.6	3.2	1.2	0.6	0.289	0.6	1	0.059	1.1	2.4	3.9	0.2	3.9			5	0.008		N3 (biological replicate 3)	1.3	1.8	2.4	0.6	1.3	2.9	0.7	0.5	0.4		0.93	0.4
		3.593	0.3	0.265	0.3	1.4	3.3	3.581	1.6	3.8	4.3	1.5	0.3	8.6	0.3	0.7	3.4	2.1	2.9	2.4	0.8	1.7	0.291	0.4	0.4	0	0.9	3.3	1	0.5	1			2.7	0.013			Proliferation (fold change)										4.2	0.9
		0.663	2.3	5.526	0.8	0	5.5	4.5	0.6	6.4	3.5	0.5	0.3	1.8	0.3	3.4	2.2	0	1.4	2.8	1	2.5	1.918	1.8	2.5	0.16	2.3	2.3	1.6	0.6	1.6			2.4	0.045		AVERAGE	1.46667	1.63333	3.53333	0.366667	0.966667	2.96667	0.333333	0.333333	0.233333		3.6	0.8
		2.579	4.4	2.812	1.1	0.8	3.2	4.318	0.9	3.3	0.8	1.5	9.5	5.4	0.6	0.9	2.2	1.2	1.5	3	0.9	2.4	0.716	0.1	0.4	0.102	0.5	3.2	0.2	1.1	0.2			7.4	0.024		STDEV	0.208167	0.472582	1.02632	0.251661	0.351188	0.208167	0.321455	0.152753	0.152753		3.8	1.1
		1.726	0	9.35	0.2	2.3	4.2	2.679	1.1	6.4	8.7	0.4	7.9	3.9	2.6	1.9	2.1	0.8	2.1	1	0.7	2.3	6.259	0.8	0.4	0.712	2.2	3.3	0.1	0.5	0.1			6.5	0.035		Proliferation (fold change)											3.1	0.6
		0.321	0	2.812	0	3.2	1.9	4.761	1.3	6.3	0.7	1.5	0.2	8.5	1	7.6	2	0.5	2.5	1.8	2.2	3.3	1.132	1.5	1.4	1.355	1.3	2.5	3.3	1.3	3.3			6.9	0													3.5	0.2
		4.024	0	0.01	1.1	0	2.3	4.105	0.7	5.1	0.7	2	2	2.4	0.6	4.3	5.9	1.2	7.2	3.7	1.1	0.4	0.279	2.3	0.7	1.694	0.6	4.2	1.2	3.4	1.2			7	0				P-values									4.3	0.9
		6.32	0	2.6387	0.4	0.1	3.2	1.863	0.2	2.3	0.6	3.9	2.8	8.2	0.2	5.7	6.2	0.6	7.8	4.5	1.6	0.8	1.491	0.6	1.3	1.861	1.6	4.8	0.9	0.9	0.9			5.9	0.6		MCF-7	Control vs. 5% BSA	0.9341									3.1	0.8
		1.132	0	2.4394	1.3	0	4.8	6.038	2.9	1.7	1.6	1.6	2.6	6.5	0.1	3.6	2.1	4.1	7.4	3.3	2.1	0.8	0.64	1.2	1.3	4.246	0.4	2.1	0.2	0.6	0.2			5	0.136			Control vs. nec cells	0.0156									4.2	0
		3.432	0	1.093	1.3	0	3.2	2.3	1.4	3.6	5.7	2.6	1.1	0.7	0.1	4	6.8	0.6	4.6	1.7	0.9	1.1	0.733	1.2	0.3	3.54	2.3	3.6	5.1	0	5.1			5.8	0.1		T-47D	Control vs. 5% BSA	0.0655									2.4	0.3
		0.768	0	0.8409	1.5	0.1	1.9	4.424	0	5.7	3.7	1	2.9	2.7	0.2	5	8.2	0.3	5.2	4.3	0.7	2.2	1.434	3.1	0.3	0.177	1.6	4.9	5.2	0.1	5.2			5.7	0.8			Control vs. nec cells	0.0001									3.9	0.1
		1.041	0	3.475	3	0	0.9	3.373	0.2	5.7	1.8	3.8	2.8	1.9	0.1	4.2	9.1	0.4	6.2	8.7	0.6	3.5	4.426	1.8	0.6	1.848	1.2	5.5	3.1	1.6	3.1			7.2	0.467		HCC1569	Control vs. 5% BSA	>.99									4.2	0.8
		1.644	0	3.039	0	0	4.2	2.781	0.4	5.3	1	1.5	5.5	1.3	0.1	1.6	3.2	1.1	6.3	2.6	1.2	2	1.427	0.8	0.1	0.248	1.5	3	2.1	0.8	2.1			6.2	0.4			Control vs. nec cells	0.8127									4.5	0.5
		0.867	1.2	2.8764	0.7	0	4.2	3.2	1.8	3.8	1.2	0.6	2.8	7.7	0.5	2.5	1.9	0	7	4.2	1.3	1.8	0.535	1.9	0.6	1.539	1.8	3.6	1.4	0.9	1.4			6.2	0.008													3.1	0.4
		0.139	0.6	4.983	0	0.3	3.6	1.674	0.5	4.9	1.4	2	4.2	10.7	0.4	1.9	1.3	0.2	5.2	2.5	0.9	1.6	1.226	0.3	0.5	1.48	1.5	1.3	1.3	0.8	7.2			5.3	0.541													2.6	0.5
		0.063	0.1	3.176	0.8	0	3.4	4.825	0.9	3.3	0.2	0	2.7	3.4	3.7	0.6	1.7	0.5	7.2	3	0.7	3.3	0.946	4.1	0.5	1.105	0.4	2.7	4	0.5	4			7.7	0.223													2.1	1.1
		6.594	0.2	3.764	1.4	0	4.5	4.191	2.1	3	0.8	0	5.6	0.7	3.1	3.3	0.6	0.3	7.1	2.9	0.8	1.5	1.171	1.1	0.5	1.663	0.9	1	0.5	1.5	6.5			5.92778	0.196222	AVERAGE												3.4	0.9
		1.44	0	4.084	1.3	0.1	5	1.636	0.9	4.9	0.5	0.1	0.2	0.6	0.7	6.6	4.2	0	7.9	6.2	3.2	2.3	0.642	0.9	1.7	0.619	2.1	2.6	1.8	0.9	1.8			1.4784	0.251008	STDEV												1.9	0.8
		0.156	1.2	2.7983	0.7	0	1.9	3.9	0.6	4.7	4.1	1.5	7.9	2.9	1.3	0.4	2.9	1.8	2.7	3.3	0.9	3.9	0.402	0.7	0.1	0.484	3.2	2.1	1.9	0.9	1.9			0.348461	0.0591631	SEM												4.1	1.2
		1.027	0	3.748	1.1	1.3	3.2	4.2	0.8	7	0.1	0.8	3.9	0.4	0.5	3.8	2.9	1.4	2.4	5.2	1.1	3.4	0.453	0.4	1.5	1.5	0.7	4.9	0	0.7	0			FICOLL FIELD INDEX														3.6	1.1
		1.047	0.2	4.049	2.8	2.2	4.9	5.923	0.5	1	3	0.7	5	3.4	2.1	0.5	3.9	1.3	3.5	4.2	2.1	2.1	0.201	2.1	0.6	1.041	0.5	1.2	1.2	1.3	1.2																	3.2	0.9
		0.513	0.3	2.484	2.2	0.1	4.7	1.684	1.2	4.7	1	1	7.8	3.4	1.2	0.7	3.2	0.8	5.8	4.1	0.8	3.2	0.583	1.8	0.5	1.109	1.3	1.5	4.8	1.9	4.8																	3.8	1.3
		1.872	0.1	2.9048	0.5	0.3	1.8	5.486	0.9	4.2	6.4	0.4	4.7	4.6	3.2	2.6	5.2	0.3	1.5	3.5	0.9	1.7	0.32	1.1	1.5	0.489	0.9	2	2.2	0.9	2.2			P-values														2.9	0.6
		0.121	0.6	3.595	1.1	0.1	4.6	1.971	0.5	3.8	6.1	3	5.1	2.2	4.7	6.7	3.4	0.7	1.7	5.2	1.1	9.6	0.396	0.9	0.6	1.777	4.2	2.5	0.8	0.6	3		control vs. EIPA	3.54136e-12														2.6	1.1
		1.099	0.7	5.939	0	3.5	0.8	2.264	0.4	7.4	1.7	0.8	6.1	5.2	2.7	2.5	5.7	0.2	4.5	1.7	0.8	1.8	1.42	0.3	0.1	5.29	1.7	1.7	0.9	0.5	2.7																	3.1	0.8
		2.473	0.5	4.732	0.3	2.3	1.4	4.2	0.9	6.4	7.6	1.3	1.2	5	2.3	3.4	4	0.4	3.6	3.4	1.3	2.8	0.953	1.2	2.2	1.251	1.8	1.5	0.5	1.1	8.8																	3.6	0.7
		0.078	0.9	0.592	2	1.9	3.1	4.98	1.1	2.8	4.7	0.3	2.3	6	4.2	1.2	6.6	1.5	0.2	3.6	1.9	3.9	1.45	0.9	0.9	3.616	0.5	1.6	1	0.5	4.6																	3.8	1.1
		0.686	0.2	2.516	0.4	2.1	4.3	3.87	1.3	6	2.3	1.1	2.2	1.7	4	9.4	4.2	0.4	0	0.7	2.1	7.3	1.521	0.6	0.2	2.167	2.1	3.4	0	0.6	1.1																	2.9	0
		0.8	0	3.0834	0.8	0.1	4.8	2.83	0.4	0.3	6.8	1.5	0.6	2.1	2.3	6.5	2.4	0.6	4.2	4.9	5.3	3.1	0.376	0.4	0	0.288	0	0.1	0	0.3	2.5																	2.6
		0.5	0.6	4.293	0.5	0.9	0.9	4.83	0	3	6.7	0.4	2.5	5.3	4.7	4.2	0.4	0.8	0	3.2	0.9	4.29	0.763	1.4	1.6	1.761	3.2	0.1	0.1	0.1	4.2																	2.1	0
		0.1	0.6	1.2	0.1	0.1	0.9	5.1	1.1	6.4	6.1	1.1	1.5	4	1.9	3.1	0.3	1.5	3.2	2.9	0.8	2.9	0.868	3.2	0.4	0.938	0.9	4.8	0.4	0.8	3.5																	1.9	1.1
		0.9	0.1	2.1	0.9	0.3	0.7	4.9	1.2	7.4	1.5	1.2	4.1	1.6	0.1	3.1	4.8	1.1	1.2	4.1	0.3	6.3	0.675	1.1	0.7	2.326	0.6	4.3	0.2	0.2	3.2																	3.5	0.6
		0.6	1.6	1.9	0.6	2.7	2.9	5.2	0.7	5.3	5.5	1.2	5.1	5.3	0.6	3.5	2.8	2.1	3.9	0.9	1.1	1.4	1.452	0.9	0.4	3.879	0.4	1.1	0.5	0.7	4.1																	4.1	0.5
		0.1	1.1	4.1	0.1	0	3.7	5.878	0	3.9	6.6	0.9	0.3	4.6	2.6	9.8	3.5	0.6	1.9	5.8	0.9	5.4	0.274	0.8	1.3	1.58	0.9	1.4	0.6	2.1	3.8																	4.8	0.9
		0	0.8	3.1	0	0.1	3.2	5.34	0.5	4.4	7.4	0.9	5.6	2.6	2.3	5	1.8	0.1	0.2	1.9	0.7	3.9	0.317	0.6	1.5	2.32	1.1	2.7	0.3	1.4	4.2																	2.8	1.1
		0.6	0	1.8	0.6	0	2.9	3.94	0.8	0.5	1.7	0	2.7	3.7	3.1	8.4	1.6	3.6	0.3	2.5	1.2	1.4	1.452	0.1	0.3	2.172	0.8	3.2	0.8	1.9	1																	2.2	0.3
		0.9	0.2	4.2	0.9	0	1.9	4.923	0.5	3.8	3.8	0.2	3.2	3.3	2	3.7	5.8	2.1	1.3	3.2	1.3	5.3	0.164	4.1	0.6	0.521	0.5	4	0.5	4.2	4.5																	1.9	0
		1.4	0.9	4.2	1.4	0.9	3.3	5.1	2.3	3.9	3.4	0.2	4.4	4.1	0.3	5	3	1.6	4.6	0.6	0.9	3.3	1.34	3.2	0.3	1.441	1.4	4.3	1.5	0.7	0.6																	3.2	0.3
	AVERAGE	1.39962	0.495	3.28392	0.9375	0.685	3.08	3.95372	0.8975	4.4375	3.235	1.1425	3.5325	3.725	1.5625	3.82	3.48	0.9775	3.53	3.2225	1.2775	2.98725	1.07173	1.31	0.795	1.4604	1.3	2.76	1.3925	1.0275	2.91																AVERAGE	3.15825	0.682051
	STDEV	1.56062	0.82149	2.02691	0.769178	1.02195	1.34702	1.25499	0.627771	1.78163	2.569	0.926501	2.36235	2.55089	1.43468	2.38964	2.05092	0.896285	2.46724	1.65289	0.869862	1.87547	1.12149	1.04312	0.602963	1.25457	0.89414	1.34999	1.47272	0.880847	2.10565																STDEV	0.885542	0.383798
	SEM	0.246756	0.129889	0.320483	0.121618	0.161585	0.212982	0.198432	0.0992593	0.2817	0.406195	0.146493	0.373521	0.403331	0.226843	0.377835	0.324278	0.141715	0.390105	0.261345	0.137537	0.296537	0.177323	0.164932	0.0953368	0.198365	0.141376	0.213451	0.232858	0.139274	0.332932																SEM	0.140016	0.0606838
		DEXTRAN INDEX																																														NECROTIC DEBRIS
																																																CFSE labeled FL5.12 cells Uptake Index
		P-values
		CM ± EIPA	LN ± EIPA
	MCF-10A	0.00194115	1.078e-10																																														MCF-7
	hTERT-HME1	0.215858	1.7e-12																																														T-47D
	MDA-MB-231	7.65762e-20	1.4E1o-9																																														HCC1569
	MCF-7	1.34998e-05	2.2E10-5																																														NECROTIC DEBRIS
	T-47D	1.63862e-05	1.9E10-9
	HS-578T	3.72503e-09	1.32e-11
	BT-549	1.0696e-08	1.89E10-10
	HCC1569	0.328214	0.162
	MDA-MB-468	0.512371	1.5E10-3
	4T1	0.18332	0.209
[truncated: 11 more columns]

## Sheet: Supplemental Fig 1
Fig S1a (see Figure 1)	Fig S1b							Fig S1c							Fig S1d			Fig S1e
	MEFs (complete media)							MCF10A (complete media)							HCC1569 (complete media)			MDA-MB-468					4T1
	Vector		PIK3CAH1047R		PIK3CAE545K			Parental		PIK3CAH1047R		PIK3CAE545K			Complete Media			Control	1%AA	1%gluc	1%AA/gluc	A769662	Control	1%AA	1%gluc	1%AA/gluc	A769662
	Control	EIPA	Control	EIPA	Control	EIPA		Control	EIPA	Control	EIPA	Control	EIPA		Control	PMA		0.013	0.661	2.3	3.505	4.212	0.1	0.37	2.75	0.146	7.2
	1.5	0	2.84	0.98	2.01	0		3.03	0.1	6.694	0.1	2.112	0		0.8	2.014		0.045	0.416	0.923	2.2	1.65	0.5	1.67	4.513	5.559	2.3
	2	0	5.216	1.8	5.72	6.7		1.479	0	3.288	0	2.12	0		2.5	4.395		0.059	0.132	0.132	2.402	3.199	3.9	0.193	3.775	3.853	2.1
	1	0	5.622	1.11	3.737	0.8		0.158	0	1.75	0	3.308	0		0.2	2.687		0	0	3.24	3.261	3.309	1	0.217	4.53	1	0.7
	1	0.1	3.294	0.04	3.212	2.9		3.593	0.3	0.816	0	1.506	0		1.7	2.8		0.16	0.043	3.782	2.345	1.989	1.6	0.052	0.414	1.55	3.7
	0.3	0	2.016	0.09	4.944	1.6		0.663	2.3	1.129	0	1.551	0		0	1.393		0.102	0.017	2.9	3.21	3.629	0.2	0.411	0.458	0.175	2.3
	2.6	2.5	1.495	0.18	3.633	0.5		2.579	4.4	1.6	0	3.305	0		0	3.957		0.712	0	2.63	3.288	1.874	0.1	0.422	0.321	0.098	3.4
	0.1	0	7.563	0.98	2.287	1.9		1.726	0	2.349	0	4.798	0		0.1	2.32		1.355	0.257	1.23	2.5	2.645	3.3	1.055	3.2	3.301	1.7
	0	0.01	3.892	0.01	3.835	0		0.321	0	0.72	0.4	3.21	1.8		0.3	1.504		1.694	0	3.22	4.163	2.46	1.2	2.1	3.589	1.159	2.4
	0	4.2	4.573	0.06	4.449	0		4.024	0	1.437	1.2	3.368	2		0.1	3.318		1.861	0.007	4.1	4.81	2.326	0.9	2.527	1.575	0.918	2.7
	1.9	0.17	2.891	1.8	3.907	0		6.32	0	2.276	2.5	4.829	0		0.8	2.892		4.246	0.041	2.89	2.1	1.16	0.2	0.692	1.73	0.237	3
	1.9	0	1.092	0.59	3.042	0		1.132	0	3.685	0	6.012	0		0.5	4.439		3.54	0.013	2.6	3.62	3.164	5.1	1.803	6.878	5.121	2.2
	0.6	0	8.3	1.32	4.003	0		3.432	0	4.607	0	3.2	0		3.5	3.726		0.177	0.596	1.9	4.888	4.927	5.2	2.036	5.978	5.204	3.1
	0.1	0.1	3.2	0.03	2.579	0		0.768	0	2.215	0	3.163	0		0.9	2.39		1.848	1.059	3.1	5.53	3.869	3.1	0.897	1.382	3.097	1
	2	0	6.2	0.98	7.726	0		1.041	0	4.958	0.3	4.449	0		3.8	1.829		0.248	0.88	0.53	2.965	5.622	2.1	2.439	1.42	2.122	1.8
	1.3	0	1.2	1.92	3.133	0.8		1.644	0	2.215	0	5.124	0		0.8	3.203		0.002	0.166	0.9	3.617	5.902	1.4	0.821	0.142	1.387	2.535
	2.9	1.2	4.7	1.1	3.938	1		0.867	1.2	6.378	0	2.204	0		1.7	2.8		0.059	0.387	1.2	1.28	6.118	1.3	1.982	1.045	7.247	0.503
	0.5	0.6	2	0.92	1.629	0.5		0.139	0.6	3.403	0	1.83	0		0.1	2.342		0.137	0.533	4.3	2.731	4.303	4	4.095	0.438	3.973	1.481
	1.1	0.1	7.3	0.8	0.687	0.3		0.063	0.1	3.765	0	2.2	0		0	2.134		0.838	1.142	5.1	1.495	4.343	0.5	2.056	3.2	6.533	4.6
	1.7	0.2	5.4	0.1	3.488	0.6		6.594	0.2	3.245	0	8.817	0		1.5	6.505		0.631	0.845	3.8	5.738	5.147	1.8	0.522	1.9	1.843	2.031
	1.9	0	2.9	0.6	0.905	0.5		1.44	0	4.332	0	9.592	0		3.8	4.258		1.55	5.752	1.6	1.828	2.322	1.9	0.271	2.4	1.862	2.169
	3.8	1.2	2.9	0.3	2.008	0.3		0.156	1.2	2.484	0.3	6.088	0		0.1	1.982		0.956	6.115	5.1	5.563	5.449	0	0.111	4.1	0.025	2.871
	1.5	0	1.3	0.5	2.132	0.2		1.027	0	2.342	0	1.554	0		0.3	2.016		0.124	1.479	3.6	3.96	1.628	1.2	0.754	0.9	1.24	4.722
	2.8	0.2	3.1	0.6	3.24	0.9		1.047	0.2	5.324	0	2.074	0		0.1	2.294		0.367	0.235	2.9	0.125	3.7	4.8	1.338	1.9	4.787	3.53
	2	0.3	5.4	0.9	6.236	0.1		0.513	0.3	5.232	0.9	4.96	0		0.3	4.785		0.677	3.426	3.2	4.703	3.075	2.2	2.218	5.1	2.157	2.629
	1	0.1	4.7	0.7	5.661	0.2		1.872	0.1	1.759	0	2.1	0		0.7	3.488		0.423	2.583	0.9	2.688	3.287	0.8	0.267	3.8	2.998	2.419
	0.9	0.6	1.7	0.5	3.54	1		0.121	0.6	1.01	0.2	1.2	0		0.2	1.955		1.242	1.999	1.9	2.993	4.129	0.9	3.08	3.4	2.673	1.529
	0.6	0.7	6.2	0.4	1.301	0.6		1.099	0.7	3.145	0	3.91	0		0.8	0.785		3.333	2.008	2.8	2.803	3.13	0.5	1.213	2.9	8.785	7.12
	1.1	0.5	6	0	6.136	0		2.473	0.5	3.882	0	2.921	0		0.9	1.842		0.602	0.9	3.9	7.984	5.512	1	1.35	4.1	4.608	3.6
	0.5	0.9	1.2	0.3	3.82	0.1		0.078	0.9	3.994	0.2	2.213	0		0.4	1.188		0.179	0.34	4.9	8.69	2.34	0	0.043	1.9	1.095	2.138
	0.9873	0.2	2.6	1.1	2.018	0.7		0.686	0.2	5.669	0.5	1.458	0		0.4	1.643		0.3	0.5		0.1		0			2.5
	1.532	0.6	6.6	0.9	8.291	0.8		2.908		5.797	0.1	3.686	0	AVERAGE	0.91	2.7628		1.8			0.1		0.1			4.2
	0.8923	0.4	1.4	0.6	8.911	0.1		1.313		7.21		3.525	0	STDEV	1.11737	1.25319		0.9			4.8		0.4			3.5
	1.342	1.1	4.6	0.9	6.289	1.1		1.448		3.899			0	SEM	0.204003	0.2288		2.3			4.3		0.2			3.2
	1.393	0.1	3.7	0.4	3.6	0.8		1.061		5.866		2.138	0		DEXTRAN INDEX			3.9			1.1		0.5			4.1
	1.12	0.9	2.1	0.3	5.129	0.2		1.465		3.459		4.651	0					1.6			1.4		0.6			3.8
	1.049	0.4	2.1	1.1	4.123	0.6		5.598		4.28		5.935	0			P-values		2.3			2.7		0.3			4.2
	1.63	0.7	3.9	0.9	2.93	0.8		0.794		4.305		2.51	0.1		Control vs. PMA	1.20022e-07		2.2			3.2		0.8			1
	0.8763	0.9	5.9	0.7	4.2	0.9		0.163		6.284			0.4					0.5			4		0.5			4.5
	0.532	0.5	2	0.8	4.243	0.2		0.673		1.604		1.11	0.1					1.4			4.3		1.5			0.6
	0.973	0.6	3.5	1.2	5.374	0.5		2.62		6.705		1.355
	0.342	0.8	5.7		5.756	0.3		2.168		2.796		2.182					AVERAGE	1.1095	1.04942	2.71923	3.32462	3.54733	1.3925	1.2335	2.65793	2.90882	2.78257
	0.304	0.1	5		2.316	0.6		1.59		1.231		1.81					STDEV	1.14755	1.54513	1.37232	1.8605	1.38915	1.47272	1.02284	1.75966	2.10494	1.54372
	1.138	0	2.4		4.849	0.5		1.174		1.813		1.407					SEM	0.181444	0.277514	0.250551	0.294171	0.253623	0.232858	0.186744	0.321268	0.33282	0.281844
	2.526	0.4	5		3.602	0.9		0.93		1.947		3.422						DEXTRAN INDEX
	1.912	0.3	1.3		5.713	0.1		1.363		5.067		2.875
	0.97831	0.2	4.3		4.1223			0.551		4.588		5.841								P-values
	2.701	1.1	2.4		3.921			0.606		3.547		1.488								MDA-MB-468	4T1
	0.905	1.2	1.6		3.482			2.571		2.418		3.817							Control vs. 1% AA	0.7571	0.995
	0	0.6	1.539		3.509			1.271		3.484		4.524							Control vs. 1% Glu	0.0022	0.015
	0	0.9	0.772		3.025			0.985		1.389		2.261							Control vs. 1% AA/Glu	0.0004	0.0006
	0.141		2.127		5.012			0.154		1.985		5.726							Control vs. A769662	<0.0001	0.0057
	2.12		2.615		6.267			0.125		2.694		1.191
	3.292		1.064		3.988			0.021		3.143		0.904
	4.039		1.322		4.504			0.375		0.368
	1.936		0.74352		4.32			0.584		5.62
	2.564		3.663		6.369			0.175		0.85
	1.915		3.667		7.4			0.437
	0.233		2.614		5.443			0.004
	0.134		1.342					4.846
	1.415		4.714					1.394
	3.42		1.024					0.993
	0.661		4.037					2.54
	0.18		2.245					2.769
	0.066		5.488					11.999
	4.53		3.212					1.411
	5.12		2.455					2.066
	1.45		1.932					1.826
	0.005		0.382					1.053
	0.017		4.123					0.974
	1.4423		2.134					0.55
	5.34		4.327					2.255
	0.055		3.412					0.86
			1					1.187
			0.924					0.885
			5.822					1.299
			5.104					4.542
			5.343					0.739
			4.24					0.129
			4.88					0.539
			2.34					2.36
			5.21					1.679
			3.892					1.486
			2.45					0.983
			4.12					0.693
			7.525					0.977
			2.108					0.475
			2.1243					0.554
			3.902					2.299
			1.34					1.194
			1.352					0.835
			2.892					0.127
			5.885					0.1
			5.309					0.013
			3.811					0.375
			4.305					0.581
			5.288					0.173
			7.236					0.399
			3.973					0.004
			4.109					4.676
			5.832					1.272
			3.948					0.914
			4.6					2.338
			4.24					2.437
			7.64					8.785
			9.645					1.105
			5.638					1.474
			4.26					1.275
			5.178					0.836
			8.028					0.781
			3.912					0.46
			3.45				AVERAGE	1.54298	0.463333	3.35807	0.216129	3.28498	0.112821
			4.053				STDEV	1.79645	0.903817	1.78186	0.508001	1.90654	0.426849
			4.102				SEM	0.179645	0.165014	0.23811	0.0912396	0.266968	0.0683505
			4.068					DEXTRAN INDEX
			2.943
AVERAGE	1.41401	0.5136	3.73277	0.71275	4.16628	0.68
STDEV	1.23208	0.721531	1.92126	0.498531	1.75405	1.07821
SEM	0.145202	0.10204	0.179158	0.0788247	0.230317	0.160731
	DEXTRAN INDEX
	P-values							P-values
	Vector	Control vs. EIPA	1.48276e-06					Vector	Control vs. EIPA	1.64204e-05
	H1047R	Control vs. EIPA	1.69342e-32					H1047R	Control vs. EIPA	3.70387e-19
	E545K	Control vs. EIPA	1.05157e-21					E545K	Control vs. EIPA	1.94481e-16
	MEFs							MCF10-A

## Sheet: Figure 2
	Fig 2f						Fig 2h
	MCF-7			HCC1569			MCF-7
	nec-unlabeled	nec-HPG		nec-unlabeled	nec-HPG		nec-unlabeled	nec-HPG			HCC1569
	control	control	EIPA	1	0.884271		control	control	EIPA	CHX	nec-unlabeled	nec-HPG
	1	6.1	1	1	1.05		1	5.3	1	1.8	1	1
	1	4.5	1.1	1	0.14		1	8.2	0.7	0.9	1	0.6
	1	5.9	1.8	1	0.51		1	5.7	0.4	1.2	1	0.4
	1	4.8	1	1	0.49		1	5.8	0.5	3.3	1	0.3
	1	5.1	0.5	1	0.98		1	7.9	1.2	2.9	1	0.4
	1	6.5	2	1	1.02		1	13.1	1.9	2.1	1	0.5
	1	6.4	1.6	1	0.68		1	15.1	1.6	2	1	0.7
	1	5.3	0.6	1	1.54		1	5	1.1	1.7	1	0.5
	1	4	1.4	1	1.12		1	5.6	1.8	1.5	1	0.5
	1	8.7	0.5	1	0.81		1	7.7	0.9	3.4	1	0.6
	1	7.6	2.6	1	1.3		1	12.4	0.6	2.4	1	0.7
	1	11.5	4.3	1	1.35		1	10.2	1.2	3.7	1	0.6
	1	5.9	2.7	1	1.31		1	7.1	1.1	2.8	1	0.7
	1	10.1	0.8	1	0.73		1	8	1.1	1.5	1	1.3
	1	5.7	2.7	1	1.26		1	7	1.3	1.3	1	1.1
	1	12.3	0.6	1	0.7		1	6.7	0.8	1.7	1	0.6
	1	5.9	1.3	1	0.53		1	8.6	1.3	1.4	1	0.9
	1	7.2	0.5	1	0.84		1	11.3	1.3	3.2	1	0.7
	1	4.2	0.3	1	0.62		1	10.7	1.6	1.9	1	0.5
	1	6.7	0.6	1	0.893214		1	12.7	0.9	1.4	1	0.5
	1	4.6	0.3	0	0.355626		1	7.1	0.9	1.3	1	0.8
	1	6	0.2	0	0.0795204		1	8	1.2	5.4	1	0.4
	1	7.2	0.1	20			1	3.9	1.4	2	1	0.6
	1	8.4	1				1	4	0.9	3.4	1	1.3
	1	11.5	0.1				1	7.6	1.3	1.8	1	1.2
AVERAGE	1	6.884	1.184				1	5.9	1.7	2.3	1	1.7
STDEV	0	6.884	1.184				1	4.4	1	1.8	1	0.8
SEM	0	1.3768	0.2368				1	7.5	1.5	3	1	1.3
	RELATIVE FLUORESENCE INTENSITY						1	7	0.9	2	1	2.7
							1	7.1	1	2.9	1	2.4
							1	7.9	0.9	1.9	1	1.1
		P-values					1	5	1.1	2.8	1	1.4
		MCF-7	HCC1569				1	9	1	1.3	1	1.5
	no nec-HPG vs nec-HPG	<0.0001	0.1951				1	9.4	1.2	1.3	1	1.8
	nec-HPG vs EIPA nec-HPG	<0.0001	N/A				1	6.3	2	1.1	1	2.3
							1	9	1.4	1.9	1	3.5
							1	5.5	1.5	1.2	1	1.4
							1	6.3	1.3	2.6	1	1
							1	7.7	1.2	1.4	1	1.7
							1	7.8	1.7	1.1	1	2.9
							1	5.9	1.4	2.8	1	2.8
							1	5	0.9	1.5	1	2
							1	3.5	1.5	1.8	1	5.8
							1	7.3	2	1	1	2.2
							1	7.8	1	1.9	1	1.4
							1	7.6	1.8	1.7	1	1.5
							1	8.8	1.6	1.7	1	1.4
							1	5.4	1.5	1.6	1	0.8
							1	3.4	1.6	1.4	1	0.4
							1	5	1.9	0.9	1	0.6
						AVERAGE	1	7.404	1.384	1.796	1	1.276
						STDEV	0	2.51347	0.385577	0.878703	0	1.00032
						SEM	0	0.355458	0.0545288	0.124267	0	0.141466
							RELATIVE FLUORESENCE INTENSITY
							50
								P-values
								MCF-7	HCC1569
							no nec-HPG vs nec-HPG	<0.0001	0.8473
							nec-HPG vs EIPA nec-HPG	<0.0001	N/A
							nec-HPG vs CHX nec-HPG	<0.0001	N/A

## Sheet: Supplementary Fig 2
			Fig S2c
			DU145
				nec-HPG
			nec-unlabeled	control	CHX
			1	4.5	1.6
			1	5.5	1.9
			1	3.1	1.3
			1	2.3	1.5
			1	2.6	1.7
			1	2.8	1.2
			1	1.8	1.5
			1	2.3	1.5
			1	2.3	1
			1	3.1	1.3
			1	8.8	1.5
			1	8	0.6
			1	4.6	0.6
			1	3.3	1.5
			1	2.2	1.2
			1	1.6	1.2
			1	3	1.6
			1	3.8	0.5
			1	4.9	1.4
			1	1.9	2.2
			1	2.5	0.9
			1	7.9	1.2
			1	3.5	0.9
			1	3.2	1
			1	1.9	1
			1	3.8	1.9
			1	8.8	0.2
			1	7.3	0.9
			1	2.3	0.7
			1	2.2	1.2
		AVERAGE	1	3.86	1.22333
		STDEV	0	2.185	0.45081
		SEM	0	0.398924	0.0823063
			RELATIVE FLUORESENCE INTENSITY
				P-values
				MCF-7
			no nec-HPG vs nec-HPG	<0.0001
			nec-HPG vs CHX nec-HPG	<0.0001

## Sheet: Supplementary Fig 3
	Fig S3d							Fig S3f
	MCF-7							1% AA/glucose (96 h)												P-values
		nec-GlcNAlk		HCC1569				MCF-7			T-47D			HCC1569				MCF-7	Control vs. 5% BSA	0.9529
	nec-unlabeled	control	EIPA	nec-unlabeled	nec-GlcNAlk			Control	5% BSA	nec cells	Control	5% BSA	nec cells	Control	5% BSA	nec cells			Control vs. nec cells	0.0042
	1	4	1.1	1	2.7		N1 (biological replicate 1)	1	0.7	2.5	0.2	0.6	1.8	0.2	0.2	0.1		T-47D	Control vs. 5% BSA	0.0439
	1	4.1	2.6	1	1		N2 (biological replicate 2)	1.1	1	1.7	0.1	1	1.5	0.3	0.2	0.1			Control vs. nec cells	0.0003
	1	5.7	1.7	1	1.1		N3 (biological replicate 3)	0.8	1	2.3	0.3	0.7	2.1	0.1	0.1	0.1		HCC1569	Control vs. 5% BSA	0.6793
	1	3.8	2.1	1	1.1			Proiiferation (fold change)											Control vs. nec cells	0.6793
	1	4.1	2.7	1	1.8		AVERAGE	0.966667	0.9	2.16667	0.2	0.766667	1.8	0.2	0.166667	0.1
	1	3.8	3.2	1	1.1		STDEV	0.152753	0.173205	0.416333	0.1	0.208167	0.3	0.1	0.057735	1.69967e-17
	1	8.4	5	1	1		SEM	0.0881917	0.1	0.24037	0.057735	0.120185	0.173205	0.057735	0.0333333	9.81308e-18
	1	4.4	2.9	1	1			Fig S3g
	1	6.7	1	1	0.7			1% AA/glucose (96 h)
	1	7.3	1.6	1	0.5			MCF-7
	1	6.4	1.4	1	0.6			Control	nec cells	nec cells + EIPA
	1	3.5	1.6	1	0.6		N1 (biological replicate 1)	0.3	2.1	0.1
	1	5.7	2.9	1	1		N2 (biological replicate 2)	0.6	2.6	0
	1	5.1	12.5	1	1.2		N3 (biological replicate 3)	0.5	2.8	0.1
	1	6.7	2	1	1.6			Proiiferation (fold change)
	1	5.4	1.4	1	1.8		AVERAGE	0.466667	2.5	0.0666667
	1	4.6	2.5	1	1.3		STDEV	0.152753	0.360555	0.057735
	1	3.4	3	1	1.1		SEM	0.0881917	0.208167	0.0333333
	1	3.7	2.8	1	1
	1	2.3	1	1	0.7				P-values
	1	3.7	0.9	1	0.5		MCF-7	Control vs. nec cells	0.0006
	1	4.5	1.1	1	1			nec cells vs. nec cellsEIPA	<0.0001
	1	6.1	3.5	1	3.1
	1	3.9	3.2	1	2.1
	1	3.1	8.1	1	0.3
	1	5.1	2.3	1	1.9
	1	10.9	4.5	1	2.7
	1	7	4.4	1	0.7
	1	5.2	3.5	1	2.3
	1	3.2	6.1	1	2.2
	1	7	2.7	1	2.2
	1	8.5	3.8	1	1.2
	1	4.9	6.5	1	0.8
	1	5.7	4.2	1	0.7
	1	9.9	3.3	1	0.8
	1	8.9	1.9	1	0.9
	1	6	3.5	1	1.2
	1	9.7	7.6	1	0.6
	1	5.3	3	1	0.6
	1	7.4	2	1	0.9
	1	4.8	4	1	0.7
	1	7.6	8.2	1	0.8
	1	3.7	8	1	0.7
	1	10.4	3.3	1	1.1
	1	6.3	5.3	1	0.8
	1	4	3.4	1	0.8
	1	8.9	4.6	1	0.5
	1	5.4	6.2	1	0.6
	1	2.7	0	1	0.6
	1	5.7	7.3	1	2
	RELATIVE FLUORESENCE INTENSITY
AVERAGE	1	5.692	3.628	1	1.164
STDEV	0	2.10963	2.41239	0	0.659239
SEM	0	0.298347	0.341163	0	0.0932305
		P-values
		MCF-7	HCC1569
	no nec-glcnalk vs nec-glcnalk	<0.0001	0.9806
	nec-glcalk vs EIPA nec-glcnalk	<0.0001	N/A

## Sheet: Figure 3
	Fig 3d							Fig 3e
	MCF-7							Complete Media
		nec-alk-PA		HCC1569				MCF-7			HCC1569						P-values
	nec-unlabeled	control	EIPA	nec-unlabeled	nec-alk-PA			Control	FASNi	FASNi + nec cells	Control	FASNi	FASNi + nec cells		MCF-7	Control vs.FASNi	0.0006
	1	1.6	2	1	1.8		N1 (biological replicate 1)	3.3	0.4	1.6	4	1.9	0.7			FASN vs. FASN-nec cells	0.0315
	1	3.8	2.7	1	2.2		N2 (biological replicate 2)	2.6	0.2	1.5	4.4	1.2	0.8		HCC1569	Control vs.FASNi	0.0002
	1	1.3	2.4	1	1.6		N3 (biological replicate 3)	2.2	0.5	1.1	3.6	1.3	0.7			FASN vs. FASN-nec cells	0.069
	1	2.2	1.7	1	2.7			Proliferation fold change
	1	1.4	1.3	1	1.1		AVERAGE	2.7	0.366667	1.4	4	1.46667	0.733333
	1	1.2	2.4	1	1.3		STDEV	0.556776	0.152753	0.264575	0.4	0.378594	0.057735
	1	2.4	3.2	1	1.2
	1	1.6	1.3	1	0.7
	1	2.9	2.2	1	2.4			Fig 3h
	1	3.5	1.9	1	1.2			Complete Media
	1	0.8	2	1	1.3			LNCaP			22Rv1						P-values
	1	1.7	0.8	1	1.6			Control	FASNi	FASNi + nec cells	Control	FASNi	FASNi + nec cells		LNCAPS	Control vs.FASNi	0.0065
	1	3.2	0.8	1	1.4		N1 (biological replicate 1)	3.3	0.8	3.2	1.7	0.5	0.4			FASN vs. FASN-nec cells	0.0466
	1	2.6	0.4	1	1.3		N2 (biological replicate 2)	5.6	0.3	2.5	1.7	0.6	0.4		22Rv1	Control vs.FASNi	0.001
	1	3.1	1.4	1	1		N3 (biological replicate 3)	3	0.3	2.4	2.3	0.8	0.5			FASN vs. FASN-nec cells	0.5441
	1	4.4	0.4	1	1.2			Proliferation fold change
	1	2.6	0.6	1	1.6		AVERAGE	3.96667	0.466667	2.7	1.9	0.633333	0.433333
	1	3.6	0.8	1	1.2		STDEV	1.42244	0.288675	0.43589	0.34641	0.152753	0.057735
	1	3.8	0.9	1	1.7
	1	2.8	0.6	1	2.1
	1	3	1	1	1.7
	1	3.8	1.2	1	1.6
	1	3.7	0.5	1	1.2
	1	1.9	0.7	1	1.2
	1	1.4	0.6	1	1.3
	1	0.8	0.7	1	1.4
	1	3.2	0.4	1	3.4
	1	2.7	0.6	1	1.2
	1	1.3	0.9	1	1.5
	1	2.8	0.7	1	1.1
	1	2.4	0.2	1	1.2
	1	2.8	0.5	1	1.7
	1	2.4	0.4	1	1.2
	1	1.8	0.4	1	0.6
	1	2.5	0.5	1	0.5
	1	3.7	0.5	1	1.2
	1	3	0.5	1	1.3
	1	2.2	0.7	1	1.5
	1	2.5	0.7	1	1.1
	1	2.2	1	1	0.8
	1	1	1.2	1	0.9
	1	3.6	0.6	1	0.7
	1	0.3	0.3	1	1
	1	0.1	0.3	1	0.5
	1	5.6	0.9	1	0.7
	1	3.1	0.9	1	0.9
	1	3.1	0.5	1	1.2
	1	0.4	0.4	1	1.3
	1	3.3	0.7	1	0.5
	1	4.1	0.5	1	1.6
	RELATIVE FLUORESENCE INTENSITY
AVERAGE	1	2.504	0.976	1	1.332
STDEV	0	1.14535	0.697096	0	0.548259
SEM	0	0.161977	0.0985843	0	0.0775355
		P-values
		MCF-7	HCC1569
	no nec-alk-PA vs nec-alkPA	<0.0001	0.0807
	nec-alk-pa vs EIPA nec-alkpa	<0.0001	N/A

## Sheet: Supplmentary Fig 4
	Fig S4b
	Complete Media (96 h)
	MCF-7			HCC1569						P-values
	Control	FASNi	FASNi + FFA	Control	FASNi	FASNi + FFA		MCF-7	Control vs.FASNi	0.0029
N1 (biological replicate 1)	2.5	0.7	2.6	2.7	1.1	0.5			FASN vs. FASN-FFA	0.0257
N2 (biological replicate 2)	3.9	0.7	1.8	3.2	1.6	0.4		HCC1569	Control vs.FASNi	0.005
N3 (biological replicate 3)	3.1	1.1	2.5	2.2	1.2	0.3			FASN vs. FASN-FFA	0.0367
	Proliferation fold change
AVERAGE	3.16667	0.833333	2.3	2.7	1.3	0.4
STDEV	0.702377	0.23094	0.43589	0.5	0.264575	0.1
	Fig S4c
	Complete Media (72 h)									P-values
	MDA-MB-468							MDA-MB-468	Control vs.FASNi	0.0044
	Control	FASNi	FASNi + FFA	FASNi + nec cells					FASN vs. FASN-FFA	0.0469
N1 (biological replicate 1)	1.16296	0.681481	1.37778	0.311111					FASN vs. nec cells	0.8017
N2 (biological replicate 2)	2.35556	0.419259	1.51111	0.274074
N3 (biological replicate 3)	2.01481	0.422222	1.22222	0.214815
	Proliferation fold change
AVERAGE	1.84444	0.507654	1.37037	0.266667
STDEV	0.614279	0.150546	0.144587	0.0485736
	Fig S4e
	Complete Media (96 h)
	LNCaP			22Rv1						P-values
	Control	FASNi	FASNi + FFA	Control	FASNi	FASNi + FFA		LNCAP	Control vs.FASNi	<0.0001
N1 (biological replicate 1)	3.2	0.6085	2.66	2.82	0.62	2.1			FASN vs. FASN-FFA	<0.0001
N2 (biological replicate 2)	3.1	0.5705	2.82	2.6	0.69	2.42		22Rv1	Control vs.FASNi	<0.0001
N3 (biological replicate 3)	2.6	0.76	2.91	2.7	0.58	2.3			FASN vs. FASN-FFA	<0.0001
	Proliferation fold change
AVERAGE	2.96667	0.646333	2.79667	2.70667	0.63	2.27333
STDEV	0.321455	0.100255	0.126623	0.110151	0.0556776	0.161658

## Sheet: Figure 4
	Fig 4d
	MCF-7
		nec-EDU			HCC1569
	nec-unlabeled	control	EIPA	HU	nec-unlabeled	nec-EDU
	1	5.7	0.9	1	1	1.5
	1	1.9	1	0.3	1	0.9
	1	4.9	0.3	0.4	1	0.4
	1	6.7	0.7	0.4	1	2.1
	1	7.9	1.6	0.3	1	1.1
	1	2.2	0.7	0.3	1	1
	1	1.1	1.7	0.3	1	1.1
	1	2.5	1.1	0.2	1	0.8
	1	1.6	1.5	0.5	1	1.5
	1	2.6	0.8	0.4	1	1.1
	1	5.6	2.2	0.3	1	0.9
	1	1.6	1	0.4	1	0.6
	1	2.1	0.9	0.3	1	1.2
	1	1.6	0.8	0.6	1	0.8
	1	2.9	1.1	0.4	1	1
	1	2.4	2.1	0.5	1	1.3
	1	8.2	1.4	0.4	1	1.8
	1	3.2	1.3	0.3	1	1.9
	1	4.1	1.4	0.6	1	1.5
	1	3	1.8	0.7	1	0.9
	1	1.7	1.1	0.6	1	1.8
	1	2.1	1	1	1	0.8
	1	1.7	1.1	0.7	1	1.5
	1	1.1	0.7	0.5	1	1.8
	1	2.2	0.9	0.3	1	1.6
	1	1.7	1.5	1.9	1	1.6
	1	2.3	0.7	0.7	1	1.2
	1	0.9	1.1	0.4	1	1.1
	1	1.3	0.8	0.3	1	1.4
	1	2.2	0.6	0.9	1	2.4
	1	2.1	0.5	0.4	1	1.6
	1	7.5	0.5	0.3	1	1.7
	1	3.4	0.7	0.3	1	2
	1	1.6	0.8	0.4	1	0.7
	1	3.8	0.6	0.2	1	1.3
	1	1.8	0.4	0.4	1	1.7
	1	2	0.5	0.7	1	1.9
	1	1.7	0.4	0.4	1	2.5
	1	4	0.4	0.6	1	1.5
	1	1.9	0.3	0.5	1	1.7
	1	0.8	0.8	0.8	1	1.1
	1	4.1	0.7	1	1	2
	1	4.3	0.9	0.7	1	0.9
	1	4.2	0.6	0.9	1	2
	1	3.1	0.5	0.7	1	1
	1	2.7	1.3	0.5	1	0.9
	1	2.7	1.5	1.6	1	0.6
	1	2.4	0.7	1.4	1	1.5
	1	2.1	0.7	1.6	1	0.9
	1	3.2	0.6	1.7	1	0.9
	RELATIVE FLUORESENCE INTENSITY
AVERAGE	1	2.968	0.944	0.62	1	1.34
STDEV	0	1.78331	0.450469	0.406076	0	0.487811
SEM	0.141421	0.419739	0.133502	0.0876812	0.141421	0.189505
		P-values
		MCF-7	HCC1569
	no nec-EDU vs nec-EDU	<0.0001	0.2414
	nec-EDU vs EIPA nec-EDU	<0.0001	N/A
	nec-EDU vs HU nec-EDU	<0.0001	N/A

## Sheet: Figure 5
		Fig 5a
		Complete Media (96 h)
		MCF-7			HCC1569						P-values
		Control	5-FU	5-FU + nec cells	Control	5-FU	5-FU + nec cells		MCF-7	Control vs.5-FU	0.0025
	N1 (biological replicate 1)	4.1	0.5	3.4	2.7	1.2	0.6			5-FU vs. 5-FU cells	0.0042
	N2 (biological replicate 2)	3.3	0.6	3.5	2.1	1	0.4		HCC1569	Control vs.5-FU	0.0171
	N3 (biological replicate 3)	2.6	0.5	2.3	3.7	1.5	0.5			5-FU vs. 5-FU cells	0.2402
		PROLFIERATION (FOLD CHANGE)
	AVERAGE	3.33333	0.533333	3.06667	2.83333	1.23333	0.5
	STDEV	0.750555	0.057735	0.665833	0.80829	0.251661	0.1
		Fig 5c
		Complete Media (96 h)									P-values
		PANC-1			BxPC3				PANC-1	Control vs.gem	0.0018
		Control	Gemcitabine	Gemcitabine + nec cells	Control	5-FU	5-FU + nec cells			gem vs. gem cells	0.0044
	N1 (biological replicate 1)	3.8	0.8	4.1	3.6	0.2	0.4		BXPC3	Control vs.gem	0.0002
	N2 (biological replicate 2)	5.7	0.5	4.3	2.7	0.7	0.4			gem vs. gem cells	0.9501
	N3 (biological replicate 3)	3.8	0.6	3.1	3.8	0.2	0
		PROLFIERATION (FOLD CHANGE)
	AVERAGE	4.43333	0.633333	3.83333	3.36667	0.366667	0.266667
	STDEV	1.09697	0.152753	0.64291	0.585947	0.288675	0.23094
		Fig 5e
		Complete Media (96 h)											P-values
		MCF-7			MDA-MB-231			HCC1569			MCF-7	Control vs.doxo	0.001
		Control	Doxorubicin	Doxorubicin + nec cells	Control	Doxorubicin	Doxorubicin+ nec cells	Control	Doxorubicin	Doxorubicin+ nec cells		doxo vs. doxo cells	0.0512
	N1 (biological replicate 1)	2.1	0.4	1	1.3	0.2	0.8	1.3	0.4	0.2	MDA-MB-231	Control vs.doxo	<0.0001
	N2 (biological replicate 2)	1.8	0.6	1.3	1.4	0.1	1.1	1.8	0.3	0		doxo vs. doxo cells	0.0007
	N3 (biological replicate 3)	1.6	0.3	0.7	1.6	0.1	0.9	1.4	0.2	0	HCC1569	Control vs.doxo	0.0004
		PROLFIERATION (FOLD CHANGE)										doxo vs. doxo cells	0.3084
	AVERAGE	1.83333	0.433333	1	1.43333	0.133333	0.933333	1.5	0.3	0.0666667
	STDEV	0.251661	0.152753	0.3	0.152753	0.057735	0.152753	0.264575	0.1	0.11547
		P-values	Fig 5g						Fig 5i
MCF-7	Control vs.5-gy	<0.0001	Complete Media (72 h)						Complete Media (96 h)
	5-gy vs. nec cells	0.049	4T1						MDA-MB-468			4T1
	5-gy vs. nec cells vs EIPA	0.0419	Control	5 Gy	5 Gy + nec cells	5 Gy + nec cells + EIPA			Control	5-FU	5-FU + nec cells	Control	5-FU	5-FU + nec cells
		N1 (biological replicate 1)	9.8	1.7	3.6	0.1		N1 (biological replicate 1)	2.6129	0.48125	2.72903	2.8	0.0082	2.1
		N2 (biological replicate 2)	11.6	0.9	2.1	0.7		N2 (biological replicate 2)	1.44643	0.271429	2.06518	2.7	0.0091	1.96
		N3 (biological replicate 3)	8.9	0.5	1.8	0.4		N3 (biological replicate 3)	2.40446	0.285714	2.16607	2.2	0.1	1.62
			PROLFIERATION (FOLD CHANGE)						PROLFIERATION (FOLD CHANGE)
		AVERAGE	10.1	1.03333	2.5	0.4		AVERAGE	2.1546	0.346131	2.32009	2.56667	0.0391	1.89333
		STDEV	1.37477	0.61101	0.964365	0.3		STDEV	0.622086	0.117234	0.357726	0.321455	0.0527429	0.246847
													P-values
											MDA-MB-468	Control vs.5-FU	<0.0001
	Fig 5h											5-FU vs. 5-FU cells	0.0002
	MDA-MB-468			4T1							4T1	Control vs.5-FU	0.0045
	Control	2 Gy	5-FU	Control	2 Gy	5-FU						5-FU vs. 5-FU cells	0.0029
	0	2.6	3.1	1.1	3.2	2.6
	0.5	4.2	2.6	0.6	3.1	3.2
	0.1	3.9	2.1	0.2	2.8	2.8
	0.2	3.5	2.9	0.9	2.6	3.1
	0.4	3.5	2.7	0.5	2.4	2.6
	0.7	3.2	2.4	1.9	3.1	1.1
	1.1	3.1	2.1	0.7	2.9	1.9
	0.8	3.6	3.2	0.9	4.1	2.1
	0.6	3.1	3.4	1.1	2.5	3.6
	0.4	3.8	2.9	0.9	3.7	2.3
	1.1	2.3	2.7	1.2	3.2	2.9
	0.2	3.6	1.1	0.7	3.4	2.6
	1.4	3.2	2.5	0.82	2.9	1.9
	1.8	2.3	2.6	0.9	3.1	3.1
	1.1	2.4	3.1	0.8	2.7	1.8
	1.5	2.1	1.5	0.9	2.5	1.2
	1.1	0.6	1.4	1.2	3.2	1.5
	0	4.2	1.2	1.1	3.8	2.1
	0.2	5.1	2.4	0.8	3.4	2.7
	1	3.2	2.3	0.9	3.1	2.9
	0.9	1.1	1.9	1.8	2.8	3.1
	1.2	3.6	2.3	1.6	2.7	3.2
	0	1.8	3.4	1.1	2.9	1.9
	1.6	1.1	2.6	0.8	3.1	2.3
	1.4	3.1	3.1	1.2	2.6	4.2
	1.1	3.8	4.2	1.1	3.2	3.2
	1.5	2.6	4.5	0.9	1.2	1.9
	1.3	3.6	5.2	0.7	1.9	3.7
	1.9	3.2	5.1	0.5	2.4	1.6
	1.3	3.9	2.1	1.1	2.9	2.9
	1.6	4.2	1.7	0.9	3.2	2.6
	0	4.4	1.6	0.8	3.1	2.3
	0.1	3.8	3.8	1.2	1.9	2.1
	DEXTRAN INDEX
AVERAGE	0.851515	3.14242	2.71818	0.964242	2.89697	2.51515
STDEV	0.595358	1.00903	1.01441	0.345968	0.560962	0.722894
SEM	0.14823	0.547026	0.473175	0.167853	0.504298	0.437832
	33

## Sheet: Supplementary Fig 5
	Supplementary Fig 5a
	Complete Media (72 h)						P-values
	MCF-7				MCF-7	Control vs.5-FU	<0.0001
	5-FU	5-FU + nec cells	5-FU + nec cells + EIPA			5-FU vs. 5-FU cells + EIPA	0.0002
N1 (biological replicate 1)	0.56	1.9	0.1
N2 (biological replicate 2)	0.81	2.9	0
N3 (biological replicate 3)	0.65	2.6	0.1
	PROLIFERATION (fold change)
AVERAGE	0.673333	2.46667	0.0666667
STDEV	0.126623	0.51316	0.057735
	Supplementary Fig 5b
	Complete Media (96 h)
	MCF-7			HCC1569						P-values
	Control	5-FU	5-FU + dTMP	Control	5-FU	5-FU + dTMP		MCF-7	Control vs.5-FU	0.0023
N1 (biological replicate 1)	3.2	0.76	3.1	3.2	0.8	3.2			5-FU vs. 5-FU dTMP	0.0029
N2 (biological replicate 2)	3.8	0.78	3.6	3.1	0.56	2.96		HCC1569	Control vs.5-FU	<0.0001
N3 (biological replicate 3)	3.6	0.862	3.2	3.1	0.77	2.8			5-FU vs. 5-FU dTMP	<0.0001
	PROLIFERATION (fold change)
AVERAGE	3.53333	0.800667	3.3	3.13333	0.71	2.98667
STDEV	0.305505	0.0540494	0.264575	0.057735	0.130767	0.201329
	Supplementary Fig 5d
	Complete Media (72 h)
	LNCaP
	Control	docetaxel	docetaxel + nec cells				P-values
N1 (biological replicate 1)	3.3	0.1	0.5		LNCAPS	Control vs.docetaxel	0.0001
N2 (biological replicate 2)	4.7	0.2	0.1			docetaxel vs. docetaxel nec cells	0.9856
N3 (biological replicate 3)	4.8	0.2	0.1
	PROLIFERATION (fold change)
AVERAGE	4.26667	0.166667	0.233333
STDEV	0.83865	0.057735	0.23094

[truncated: 4 more sheets: Figure 6, Supplemenary Figure 61,  Figure 7, Supplementary Figure 7]
